# Supplementary material for: Tanaidacea of Greece: a preliminary checklist
Source: Biodivers Data J. 2020 Apr 22;8:e47184. doi: 10.3897/BDJ.8.e47184 (PMC7192957; doi:10.3897/BDJ.8.e47184)
Supplement: Supplementary material 1 — Tanaidacea of Greece and the Mediterranean Sea [file bdj-08-e47184-s001.xlsx]

## Sheet: Read_me
Supplementary online material for the article:
Koulouri P, Gerovasileiou V, Bailly N, Dounas C (2020) Tanaidacea of Greece: a preliminary checklist. Biodiversity Data Journal.
Corresponding author: Panayota Koulouri (yol72@hcmr.gr)
Checklists
1. Tanaidacea of Greece
2. Tanaidacea of the Mediterranean Sea

## Sheet: 1_Tanaidacea_of_Greece
Apseudes africanus Tattersall, 1925
Apseudes holthuisi Bacescu, 1961
Apseudes orientalis Bacescu, 1961
Apseudes robustus Sars, 1882
Apseudes talpa (Montagu, 1808)
Apseudopsis acutifrons (Sars, 1882)
Apseudopsis elisae (Bacescu, 1961)
Apseudopsis latreillii (Milne Edwards, 1828)
Apseudopsis mediterraneus (Bacescu, 1961)
Chondrochelia savignyi (Kroyer, 1842)
Hexapleomera robusta (Moore, 1894)
Leptochelia inermis Dollfus, 1898
Leptochelia mergellinae Smith, 1906
Leptognathia breviremis (Lilljeborg, 1864)
Paradoxapseudes intermedius (Hansen, 1895)
Parapseudes latifrons (Grube, 1864)
Pseudoleptochelia anomala (Sars, 1882)
Pseudoparatanais batei (Sars, 1882)
Tanais dulongii (Audouin, 1826)
Tanais grimaldii Dollfus, 1897

## Sheet: 2_Mediterranean_Tanaidacea
Anarthrura simplex Sars, 1882
Apseudes africanus Tattersall, 1925
Apseudes grossimanus Norman & Stebbing, 1886
Apseudes holthuisi Bacescu, 1961
Apseudes misarai Bacescu, 1980
Apseudes orientalis Bacescu, 1961
Apseudes robustus Sars, 1882
Apseudes spinosus (M. Sars, 1858)
Apseudes talpa (Montagu, 1808)
Apseudopsis acutifrons (Sars, 1882)
Apseudopsis annabensis (Gutu, 2002)
Apseudopsis apocryphus (Gutu, 2002)
Apseudopsis arguinensis (Gutu, 2002)
Apseudopsis bacescui (Gutu, 2002)
Apseudopsis elisae (Bacescu, 1961)
Apseudopsis hastifrons (Norman & Stebbing, 1886)
Apseudopsis latreillii (Milne Edwards, 1828)
Apseudopsis mediterraneus (Bacescu, 1961)
Apseudopsis minimus (Gutu, 2002)
Apseudopsis ostroumovi Bacescu & Carausu, 1947
Apseudopsis tridens (Gutu, 2002)
Apseudopsis uncidigitatus (Norman & Stebbing, 1886)
Araphura brevimanus (Lilljeborg, 1864)
Araphura filiformis (Lilljeborg, 1864)
Chondrochelia neapolitana (Sars, 1882)
Chondrochelia savignyi (Kroyer, 1842)
Collettea cylindrata (Sars, 1882)
Cristapseudes omercooperi (Larwood, 1954)
Cryptocope abbreviata (Sars, 1868)
Fageapseudes retusifrons (Richardson, 1912)
Heterotanais oerstedii (Krøyer, 1842)
Hexapleomera robusta (Moore, 1894)
Hexapleomera satella Bamber, 2012
Leptochelia inermis Dollfus, 1898
Leptochelia mergellinae Smith, 1906
Leptochelia tanykeraia Bamber, 2009
Leptognathia breviremis (Lilljeborg, 1864)
Leptognathia longa (Kudinova-Pasternak, 1982)
Leptognathia manca Sars, 1882
Leptognathia vitjazi (Kudinova-Pasternak, 1982)
Obscurapseudes graciloides (Stephensen, 1915)
Paradoxapseudes intermedius (Hansen, 1895)
Parakanthophoreus longiremis (Lilljeborg, 1864)
Parakanthophoreus nanopsenos (Bamber & Bird, 2009)
Paranarthrura intermedia Kudinova-Pasternak, 1982
Paranarthrura subtilis Hansen, 1913
Parapseudes francispori (Bacescu, 1980)
Parapseudes latifrons (Grube, 1864)
Pectinapseudes (Impectinatus) sicilianus (Bacescu, 1980)
Pseudoleptochelia anomala (Sars, 1882)
Pseudoleptochelia longidactylus (Bacescu, 1977)
Pseudoparatanais batei (Sars, 1882)
Pseudotanais macrocheles Sars, 1882
Pseudotanais mediterraneus Sars, 1882
Pseudotanais stiletto Bamber, 2009
Sphyrapus malleolus Norman & Stebbing, 1886
Synapseudes mediterraneus Bacescu, 1977
Tanaella unguicillata Norman & Stebbing, 1886
Tanais dulongii (Audouin, 1826)
Tanais grimaldii Dollfus, 1897
Tanaissus microthymus Bird & Bamber, 2009
Tanaopsis graciloides (Lilljeborg, 1864)
Tanaopsis laticaudata (Sars, 1882)
Tuberapseudes echinatus (Sars, 1882)
Typhlotanais aequiremis (Lilljeborg, 1864)
Typhlotanais angstromensis Blazewicz-Paszkowycz & Bamber, 2009
Typhlotanais messinensis Sars, 1882
Typhlotanais spinipes Kudinova-Pasternak, 1982
Zoidbergus tenuimanus (Sars, 1882)
