# Supplementary material for: Tanaidacea of Greece: a preliminary checklist
Source: Biodivers Data J. 2020 Apr 22;8:e47184. doi: 10.3897/BDJ.8.e47184 (PMC7192957; doi:10.3897/BDJ.8.e47184)
Supplement: XML Treatment for Apseudes africanus [file BDJ.8.e47184-treatment3.xml]

<!DOCTYPE tp:taxon-treatment
  PUBLIC "-//TaxonX//DTD Taxonomic Treatment Publishing DTD v0 20100105//EN" "tax-treatment-NSO.dtd">
<tp:taxon-treatment xmlns:tp="http://www.plazi.org/taxpub"><tp:treatment-meta><mixed-citation publication-type="journal"><person-group><name><surname>Koulouri</surname><given-names>Panayota</given-names></name><name><surname>Gerovasileiou</surname><given-names>Vasilis</given-names></name><name><surname>Bailly</surname><given-names>Nicolas</given-names></name><name><surname>Dounas</surname><given-names>Costas</given-names></name></person-group><article-title><tp:taxon-name><tp:taxon-name-part taxon-name-part-type="order">Tanaidacea</tp:taxon-name-part></tp:taxon-name> of Greece: a preliminary checklist</article-title><source>Biodivers Data J</source><day>22</day><month>4</month><year>2020</year><volume>8</volume><pub-id pub-id-type="doi">10.3897/BDJ.8.e47184</pub-id></mixed-citation></tp:treatment-meta><tp:nomenclature><tp:taxon-name><object-id xmlns:xlink="http://www.w3.org/1999/xlink" content-type="arpha" xlink:type="simple">3B766AE4-4BB3-5C0F-8B6B-FBD3BA117860</object-id><tp:taxon-name-part taxon-name-part-type="genus">Apseudes</tp:taxon-name-part> <tp:taxon-name-part taxon-name-part-type="species">africanus</tp:taxon-name-part></tp:taxon-name><tp:taxon-authority>Tattersall, 1925</tp:taxon-authority></tp:nomenclature></tp:taxon-treatment>
